# Supplementary material for: Dietary Strategies to Modulate the Health Condition and Immune Responses in Gilthead Seabream (Sparus aurata) Juveniles Following Intestinal Inflammation
Source: Animals (Basel). 2022 Nov 3;12(21):3019. doi: 10.3390/ani12213019 (PMC9657010; doi:10.3390/ani12213019)
Supplement: Supplementary file 1 [file animals-12-03019-s001.zip]

Archive with 1 entries (1 files):
- animals-1982479-supplementary.pdf
